# Supplementary material for: Abscisic Acid Regulates Auxin Homeostasis in Rice Root Tips to Promote Root Hair Elongation
Source: Front Plant Sci. 2017 Jun 28;8:1121. doi: 10.3389/fpls.2017.01121 (PMC5487450; doi:10.3389/fpls.2017.01121)
Supplement: Supplementary file 1 [file Table_1.XLSX]

## Sheet: Sheet1
OsPIN1a-RT-F	GTCTGCTTCCGGTGGAACTT
OsPIN1a-RT-R	AAGACGAAGGGGACAATGCC
OsPIN1b-RT-F	CTGGTACACGCTCATGCTCT
OsPIN1b-RT-R	GTAGATGTCCGAGCGAGACG
OsPIN1c-RT-F	ATCACGGTGGTGGACCTGTA
OsPIN1c-RT-R	ATGAGCTTCTGGAGCGTGTC
OsPIN1d-RT-F	CACAGCCGTGATATTCGGGAT
OsPIN1d-RT-R	AGTTCTCGGATAATTGTCCACCT
OsPIN2-RT-F	GCGCAAGCTCATCAGAAACC
OsPIN2-RT-R	GCAAATGTCGCAACGGTCTT
OsPIN5a-RT-F	CCCTACCTCAATCCATCACATC
OsPIN5a-RT-R	CATTGGCTCTGCGTCTACC
OsPIN5b-RT-F	TACCGATAACTCATCTGCTCAG
OsPIN5b-RT-R	CATCCTTCTGTTGCGTCATTG
OsPIN5c-RT-F	ACGCCAAGCATCATAGAGGG
OsPIN5c-RT-R	ATCTTGTCCTGCAACGCCAT
OsPIN8-RT-F	GGAAGCTGTTCACCCCAGAG
OsPIN8-RT-R	AGCAAGGCAAGCGACTTTTG
OsPIN10a-RT-F	ATTGTTCAGGCGGCTCTACC
OsPIN10a-RT-R	CATGGGCAATGTCCGACAAC
OsSAPK10-RT-F	GCTGGGTCTGGTGGAATCAA
OsSAPK10-RT-R	CGGGGTCTGAATCAAGGTCC
OsSAPK10-genome-F	cggGGTACCATGGACCGGGCGGCGCTGAC
OsSAPK10-genome-R	gcTCTAGACATAGCGTATACTATCTCCCCAC
OsACT-RT-F	AAGACTGTAATACCTATTG
OsACT-RT-R	ATAGAATAATCGCAACTC
