# Supplementary material for: Abscisic Acid Regulates Auxin Homeostasis in Rice Root Tips to Promote Root Hair Elongation
Source: Front Plant Sci. 2017 Jun 28;8:1121. doi: 10.3389/fpls.2017.01121 (PMC5487450; doi:10.3389/fpls.2017.01121)
Supplement: Supplementary file 3 [file Table_3.XLSX]

## Sheet: Sheet1
GO Accession: GO:0006950
Ontology: Biological Process
Description: response to stress
MSU ID	RAP ID	Description
LOC_Os01g15810	Os01g0263000	Similar to Peroxidase 9 precursor (EC 1.11.1.7) (Atperox P9) (ATP18a).
LOC_Os01g22370	Os01g0327400	Similar to Peroxidase (Fragment).
LOC_Os01g42860	Os01g0615100	Similar to Substilin /chymotrypsin-like inhibitor (Proteinase inhibitor).
LOC_Os02g09790	Os02g0191000	NB-ARC domain containing protein
LOC_Os03g25280	Os03g0368000	Similar to Peroxidase 1.
LOC_Os05g04410	Os05g0134700	Haem peroxidase family protein.
LOC_Os05g04440	Os05g0134800	Haem peroxidase family protein.
LOC_Os06g16350	Os06g0274800	Similar to Peroxidase 11 precursor (EC 1.11.1.7) (Atperox P11) (ATP23a/ATP23b).
LOC_Os06g16790	Os06g0279900	Disease resistance protein family protein.
LOC_Os06g31280	Os06g0509900	Similar to Thionin
LOC_Os07g31610	Os07g0499500	Similar to Peroxidase 7 precursor (EC 1.11.1.7) (Atperox P7) (ATP30).
LOC_Os07g44460	Os07g0638600	Similar to Peroxidase 1.
LOC_Os07g48060	Os07g0677600	Similar to Cationic peroxidase.
LOC_Os09g34150	Os09g0517100	Disease resistance protein family protein.
LOC_Os10g02040	Os10g0109300	Similar to Peroxidase (EC 1.11.1.7).
LOC_Os10g04090	Os10g0130800	Conserved hypothetical protein.
LOC_Os10g07400	Os10g0161400	Disease resistance protein family protein.
LOC_Os11g26780	Os11g0454200	Dehydrin RAB 16B.
LOC_Os12g30590	Os12g0489800	Similar to NBS-LRR protein (Fragment).
