# Supplementary material for: Abscisic Acid Regulates Auxin Homeostasis in Rice Root Tips to Promote Root Hair Elongation
Source: Front Plant Sci. 2017 Jun 28;8:1121. doi: 10.3389/fpls.2017.01121 (PMC5487450; doi:10.3389/fpls.2017.01121)
Supplement: Supplementary file 4 [file Table_4.XLSX]

## Sheet: Sheet1
Supplementary Table 4. Auxin biosynthetic gene and metabolic gene changes under ABA treatment by RNA-seq analysis. Table Showed the log2 fold change values (log2 FC) for genes.
Gene name	ID	log2FC in Tip	log2FC in LRH	log2FC in SRH
OsYUCCA1	Os01g0645400	1.02402	0.386409	-0.59111
OsYUCCA3	Os01g0732700	2.98859	0.564541	-0.331694
OsYUCCA4	Os01g0224700	2.70486	0.829273	0.146642
OsYUCCA6	Os07g0437000	1.95123	0.543008	-0.297356
OsYUCCA7	Os04g0128900	1.42915	-0.521062	-0.370373
OASA1	Os03g0826500	0.750786	0.10195	-0.742656
OASA2	Os03g0264400	0.0997266	0.206563	0.0551487
TDD1/OASB1	Os04g0463500	0.623666	-0.129696	-0.689505
OASB2	Os03g0718000	0.785464	-0.420934	-0.968708
OsAMI1	Os04g0117900	2.70726	1.86784	0.389632
OsNIT1	Os02g0635000	0.0946958	-0.460714	-0.771001
OsNIT4	Os02g0635200	2.05332	-0.0707106	-0.406946
OsAO2	Os03g0790700	-0.364211	-1.67789	-1.31889
OsAO4	Os07g0281700	0.740644	-1.57609	-1.69672
OsGH3-1	Os01g0785400	-0.94342	1.50193	2.79972
OsGH3-2	Os01g0764800	1.56428	0.0374831	0.384716
OsGH3-3	Os01g0221100	2.92648	1.62065	-1.19405
OsGH3-5	Os05g0586200	-0.0407686	-0.496915	-1.08879
OsGH3-6	Os05g0143800	0.563805	1.68107	0.439141
OsGH3-7	Os06g0499500	0.122576	-0.78524	-0.914819
OsGH3-8	Os07g0592600	1.90067	1.01227	1.04633
OsGH3-11	Os07g0671500	1.38297	-0.288515	-0.654035
OsGH3-13	Os11g0528700	1.54628	3.03547	-0.382486
Os09g0518400	Os09g0518400	1.72792	0.193241	-14.7166
Os04g0206700	Os04g0206700	0.72831	0.788316	0.393781
Os02g0188000	Os02g0188000	2.13772	1.79741	-0.967799
Os01g0179600	Os01g0179600	3.38835	1.08233	0.830039
OsDAO	Os04g0475600	2.92459	1.01447	0.640871
