# Supplementary material for: Abscisic Acid Regulates Auxin Homeostasis in Rice Root Tips to Promote Root Hair Elongation
Source: Front Plant Sci. 2017 Jun 28;8:1121. doi: 10.3389/fpls.2017.01121 (PMC5487450; doi:10.3389/fpls.2017.01121)
Supplement: Supplementary file 5 [file Table_5.XLSX]

## Sheet: Sheet1
Table.S5 Distribution of RHE motif in the differential expressed genes promoter between CK and ABA treatment in LRH
Sequence Name	Strand	Start	End	p-value	Matched Sequence	log2(FC)	Description	Epidermal Expression in Root tip
Os11g0454200	+	1724	1739	7.25e-05	TACGTGGCAGCAGGTT	inf	Dehydrin RAB 16B.	Yes
Os12g0455000	-	1560	1576	8.61e-05	TCCTTGCATTGCAAGTC	7.06262	Conserved hypothetical protein.	Yes
Os04g0560100	+	1050	1065	5.94e-05	ATTTTGTCTACACGAA	3.98115	Cytochrome P450 family protein.	Yes
Os07g0599300	-	173	188	1.67e-05	TTTTTGCCAGCACGAG	3.12285	Conserved hypothetical protein.	Yes
Os08g0412800	+	1181	1196	5.9e-05	ACTTTGTATACACGTA	3.04954	Protein of unknown function DUF1262 family protein.	Yes
Os10g0345100	+	1618	1634	3.4e-05	TCCACGCGTCGCACGAC	2.75364	Multi antimicrobial extrusion protein MatE family protein.	Yes
Os07g0599600	+	1634	1650	2.89e-05	TCTTTGTCATGCACGGC	2.63352	Early nodulin 75-like protein	Yes
Os07g0599600	-	753	769	8.05e-05	ACAATGCGTGGGACGAA	2.63352	Early nodulin 75-like protein	Yes
Os03g0820300	-	882	897	5.41e-05	TCCACGCACGCACGTA	2.41894	Similar to ZPT2-14. C2H2 transcript factor.	Yes
Os03g0820300	+	1926	1942	2.74e-05	TCCTTGGCAAACACGTA	2.41894	Similar to ZPT2-14. C2H2 transcript factor.	Yes
Os07g0599500	+	1626	1642	3.99e-06	TCCTTGTCATGCACGAT	2.38247	Conserved hypothetical protein.	Yes
Os12g0154900	+	387	403	7.35e-05	CAATTGTGTTTCACGTA	2.32817	Similar to Germin-like protein precursor.	Yes
Os08g0137800	-	1227	1243	4.7e-06	TCCTTGCCATTCACGAA	2.25575	Cupredoxin domain containing protein.	Yes
Os08g0137800	-	401	417	5.08e-05	ATGTTGTTTTTCACGAT	2.25575	Cupredoxin domain containing protein.	Yes
Os07g0599700	+	357	373	6.37e-05	TCCGCGTACAGCACGTA	2.1417	Similar to Surface protein PspC.	Yes
Os07g0584100	+	1043	1059	6.37e-05	AACGCGGACTGCACGTT	2.06878	Similar to MAP kinase-like protein.	Yes
Os11g0521000	-	672	688	7.18e-05	TCCTTGCCACGCATGTT	2.05367	Lipolytic enzyme, G-D-S-L family protein.	Yes
Os07g0271000	+	67	83	4.69e-05	AAAGTGGGACGCTCGTC	2.03135	Similar to GDP dissociation inhibitor protein OsGDI1.	Yes
Os10g0392400	+	1507	1523	6.6e-05	ACAGTGTGAGGCATGAC	1.95131	ZIM domain containing protein.	Yes
Os10g0392400	+	379	395	7.26e-05	CATATGAAATGCACGTT	1.95131	ZIM domain containing protein.	Yes
Os02g0640300	-	794	810	3.1e-05	ACAATGAGACCCACGTC	-1.62209	Similar to Membrane steroid binding protein 1 (AtMP1).	Yes
Os09g0353700	-	872	887	9.61e-06	ATTTTGTATGCACGTA	-1.70726	2OG-Fe(II) oxygenase domain containing protein.	Yes
Os09g0274900	-	1463	1478	3.93e-05	ACCGGGCCAGCACGAT	-1.72469	Conserved hypothetical protein.	Yes
Os12g0225900	+	1453	1468	1.28e-05	TTGATGCGTGCACGTC	-1.88693	Alcohol dehydrogenase superfamily, zinc-containing protein.	Yes
Os02g0684100	-	130	146	9.2e-05	TCTGTGCGACTGACGTA	-2.0392	Sulfotransferase family protein.	Yes
Os10g0130800	+	1482	1497	6.88e-05	TCTAGGACCGCACGAT	-2.19985	Conserved hypothetical protein.	Yes
Os10g0130800	+	1481	1497	5.62e-05	ATCTAGGACCGCACGAT	-2.19985	Conserved hypothetical protein.	Yes
Os04g0472200	+	1599	1615	9.6e-05	ATCGTCGGTTGCACGAT	-2.3568	Beta-Ig-H3/fasciclin domain containing protein.	Yes
Os01g0916100	-	131	147	2.83e-05	AACTTGGTTCACACGTC	-2.50044	Conserved hypothetical protein.	Yes
Os10g0320100	-	292	307	5.64e-05	ACCGTCGACTCACGTC	-2.50453	Similar to Flavonoid 3'-monooxygenase (EC 1.14.13.21) (Flavonoid 3'-hydroxylase) (Cytochrome P450 75B2).	Yes
Os10g0320100	-	1111	1127	5.88e-05	ACTTAGTCGGTCACGAC	-2.50453	Similar to Flavonoid 3'-monooxygenase (EC 1.14.13.21) (Flavonoid 3'-hydroxylase) (Cytochrome P450 75B2).	Yes
Os10g0320100	-	269	285	9.8e-05	ACATTGTGGAGTACGAC	-2.50453	Similar to Flavonoid 3'-monooxygenase (EC 1.14.13.21) (Flavonoid 3'-hydroxylase) (Cytochrome P450 75B2).	Yes
Os10g0546100	-	1948	1964	9.11e-05	AAATCGTGGTGCACGAC	-2.53807	Pollen Ole e 1 allergen and extensin domain containing protein.	Yes
Os02g0574000	-	1781	1796	2.93e-05	TGTATGTATGCACGAA	-2.56023	Similar to Monosaccharide transporter 1.	Yes
Os02g0574000	-	12	28	3.45e-05	AAGATGTGATTCACGAA	-2.56023	Similar to Monosaccharide transporter 1.	Yes
Os02g0767300	+	1575	1591	3.43e-05	TAGTTGATATGCACGAA	-2.75707	Similar to Flavonol synthase/flavanone 3-hydroxylase (EC 1.14.11.23) (EC 1.14.11.9) (FLS) (CitFLS).	Yes
Os02g0280200	-	1793	1808	3.13e-05	GTCATGCAAGCACGTA	-2.92066	Similar to Xet3 protein.	Yes
Os02g0280200	+	1341	1356	5.97e-05	GATTTGAACTCACGAT	-2.92066	Similar to Xet3 protein.	Yes
Os02g0280200	+	1793	1808	8.48e-05	TACGTGCTTGCATGAC	-2.92066	Similar to Xet3 protein.	Yes
Os02g0280200	-	1607	1623	8.83e-05	TACTTGTGGTGGACGTC	-2.92066	Similar to Xet3 protein.	Yes
Os07g0499500	-	1924	1939	6.46e-05	ACATGGCGAGCACGTA	-2.99781	Similar to Peroxidase 7 precursor (EC 1.11.1.7) (Atperox P7) (ATP30).	Yes
Os07g0499500	-	1924	1940	1.88e-05	GACATGGCGAGCACGTA	-2.99781	Similar to Peroxidase 7 precursor (EC 1.11.1.7) (Atperox P7) (ATP30).	Yes
Os07g0499500	-	1938	1954	8.61e-05	TTTGTGACGAGGACGAC	-2.99781	Similar to Peroxidase 7 precursor (EC 1.11.1.7) (Atperox P7) (ATP30).	Yes
Os05g0372900	+	1916	1931	1.33e-05	GCCATGCACGCACGTC	-3.06069	Conserved hypothetical protein.	Yes
Os05g0372900	-	1875	1890	4.95e-05	AACATACGGGCACGAC	-3.06069	Conserved hypothetical protein.	Yes
Os07g0542900	-	1710	1726	6.9e-06	ATTGTGCATTGCACGTT	-3.28903	Cupredoxin domain containing protein.	Yes
Os04g0674800	-	1887	1903	2.13e-05	GATGTGCCTCGCACGTA	-3.41149	Similar to CEL1=CELLULASE 1 (Fragment).	Yes
Os04g0674800	+	1887	1903	4.44e-05	TACGTGCGAGGCACATC	-3.41149	Similar to CEL1=CELLULASE 1 (Fragment).	Yes
Os04g0674800	-	1818	1834	5.88e-05	TTTGAGCCATGCACGTC	-3.41149	Similar to CEL1=CELLULASE 1 (Fragment).	Yes
Os03g0608000	-	1796	1811	2.73e-05	CATGTGCAGGCACGTT	-3.7505	Hypothetical protein.	Yes
Os12g0163700	+	962	977	3.33e-05	TAATTGCGTGCACGGT	-4.0979	Similar to Actin 7 (Actin 2).	Yes
Os12g0163700	+	1159	1175	1.69e-05	ATCGTGCGGCCCACGTT	-4.0979	Similar to Actin 7 (Actin 2).	Yes
Os01g0802700	+	834	850	9.8e-05	ACCATGCGATTCACCAC	6.1555	Auxin Efflux Carrier family protein. OsPIN5	No
Os03g0432100	-	1742	1757	1.83e-05	TAACTGCATGCACGAC	4.72626	Similar to Orthophosphate dikinase precursor (EC 2.7.9.1).	No
Os07g0587300	-	1357	1373	1.88e-05	AACATGTTGGTCACGTG	3.12623	Conserved hypothetical protein.	No
Os04g0639100	-	1337	1352	2.33e-05	TCCATGCATGCACGGA	2.69567	Conserved hypothetical protein.	No
Os09g0468300	-	1931	1947	5.54e-05	AAAATGGGCGGCGCGAA	2.36586	Zinc finger, RING-type domain containing protein.	No
Os07g0676600	-	706	722	4.4e-05	ACAGGGACACGCACGTC	2.17333	Helix-loop-helix DNA-binding domain containing protein.	No
Os03g0281500	+	1190	1206	1.62e-05	CAAGTGGCACGCACGAC	1.84595	Similar to Resistance protein candidate (Fragment).	No
Os02g0187800	+	1804	1820	2.93e-05	AAACTGTCTTGCACGAA	-1.76991	Cinnamyl alcohol dehydrogenase (EC 1.1.1.195).	No
Os04g0491500	-	432	448	6.51e-05	ACCTTGGCAGGCACCAT	-1.77327	TGF-beta receptor, type I/II extracellular region family protein.	No
Os06g0680500	+	674	689	3.69e-05	ATATTGGGGCCACGAT	-1.78762	Similar to Glutamate receptor 3.4 precursor (Ligand-gated ion channel 3.4) (AtGLR4). Splice isoform 2.	No
Os06g0680500	-	595	611	4.32e-05	ATTGTGTCCTTCACGCT	-1.78762	Similar to Glutamate receptor 3.4 precursor (Ligand-gated ion channel 3.4) (AtGLR4). Splice isoform 2.	No
Os06g0592400	-	1668	1684	9.44e-05	AAAATGGTGGGCTCGAT	-2.07631	Similar to Cytosolic aldehyde dehydrogenase RF2C.	No
Os01g0263000	+	956	972	4.72e-05	TCAGCGGGTCTCACGTC	-2.64854	Similar to Peroxidase 9 precursor (EC 1.11.1.7) (Atperox P9) (ATP18a).	No
Os03g0143900	+	1715	1731	2.64e-05	TTCGTGTTAATCACGAG	-2.82366	Plant disease resistance response protein family protein.	No
Os08g0503000	-	811	826	3.78e-05	CTTTTGTGCGCACGAT	-3.23423	Conserved hypothetical protein.	No
Os05g0382900	-	1004	1020	1.66e-05	CCTTTGGCTGGCACGAC	-3.47286	Annexin family protein.	No
Os05g0382900	-	1181	1197	8.61e-05	TTTGTGCAGAGGACGAC	-3.47286	Annexin family protein.	No
